# Supplementary material for: Time-Series-Based Co-Expression Network Analysis Reveals Key Regulatory Modules and Hub Genes in Salt-Tolerant Wheat Under Salt Stress
Source: Curr Issues Mol Biol. 2026 Mar 16;48(3):317. doi: 10.3390/cimb48030317 (PMC13025510; doi:10.3390/cimb48030317)
Supplement: Supplementary file 1 [file cimb-48-00317-s001.zip]

Archive with 1 entries (1 files):
- cimb-4125562-supplementary.xlsx
