# Supplementary material for: Time-Series-Based Co-Expression Network Analysis Reveals Key Regulatory Modules and Hub Genes in Salt-Tolerant Wheat Under Salt Stress
Source: Curr Issues Mol Biol. 2026 Mar 16;48(3):317. doi: 10.3390/cimb48030317 (PMC13025510; doi:10.3390/cimb48030317)
Supplement: Supplementary file 1 [file cimb-48-00317-s001.zip › cimb-4125562-supplementary.xlsx]

## Sheet: Sheet1
Primer name	Primer	Primer Sequences(5'-3')
TraesCS4B02G076500-F	Forward	GAACATGGACTACATGGTGCC
TraesCS4B02G076500-R	Reverse	TCCGGACCACGTCGGA
TraesCS4B02G276800-F	Forward	GTTGAATTCGAGAATGCTGAACAAC
TraesCS4B02G276800-R	Reverse	TGTTAATCTCAAGTGCTAACCTGTC
TraesCS7A02G245400-F	Forward	GACGGCTTCGCCAACG
TraesCS7A02G245400-R	Reverse	CGTGCAGGTATGCCAGC
TaActin-qPCR-F	Forward	GACCGTATGAGCAAGGAGAT
TaActin-qPCR-R	Reverse	CAATCGCTGGACCTGACTC
Table S1. Primer sequences for target genes and TaActin.
